# Supplementary material for: The Relationship between Phase Angle, Nutrition Status, and Complications in Patients with Pancreatic Head Cancer
Source: Int J Environ Res Public Health. 2022 May 25;19(11):6426. doi: 10.3390/ijerph19116426 (PMC9180801; doi:10.3390/ijerph19116426)
Supplement: Supplementary file 1 [file ijerph-19-06426-s001.zip]

Archive with 1 entries (1 files):
- ijerph-1682372-supplementary.pdf
